# Supplementary material for: Detection of long repeat expansions from PCR-free whole-genome sequence data
Source: Genome Res. 2017 Nov;27(11):1895–903. doi: 10.1101/gr.225672.117 (PMC5668946; doi:10.1101/gr.225672.117)
Supplement: Supplemental Material [file supp_gr.225672.117_Supplemental_SourceCode_ExpansionHunterv2.5.3.zip]

Archive with 120 entries (98 files):
- ExpansionHunter-2.5.3/.gitignore
- ExpansionHunter-2.5.3/cmake/
- ExpansionHunter-2.5.3/cmake/google_test.cmake
- ExpansionHunter-2.5.3/CMakeLists.txt
- ExpansionHunter-2.5.3/common/
- ExpansionHunter-2.5.3/common/CMakeLists.txt
- ExpansionHunter-2.5.3/common/common.h
- ExpansionHunter-2.5.3/common/genomic_region.cc
- ExpansionHunter-2.5.3/common/genomic_region.h
- ExpansionHunter-2.5.3/common/parameters.cc
- ExpansionHunter-2.5.3/common/parameters.h
- ExpansionHunter-2.5.3/common/ref_genome.cc
- ExpansionHunter-2.5.3/common/ref_genome.h
- ExpansionHunter-2.5.3/common/repeat_spec.cc
- ExpansionHunter-2.5.3/common/repeat_spec.h
- ExpansionHunter-2.5.3/common/timestamp.cc
- ExpansionHunter-2.5.3/common/timestamp.h
- ExpansionHunter-2.5.3/COPYRIGHT.txt
- ExpansionHunter-2.5.3/data/
- ExpansionHunter-2.5.3/data/examples/
- ExpansionHunter-2.5.3/data/examples/hg19/
- ExpansionHunter-2.5.3/data/examples/hg19/bamlets/
- ExpansionHunter-2.5.3/data/examples/hg19/bamlets/bamlet.bam
- ExpansionHunter-2.5.3/data/examples/hg19/bamlets/bamlet.bam.bai
- ExpansionHunter-2.5.3/data/examples/hg19/output/
- ExpansionHunter-2.5.3/data/examples/hg19/output/bamlet.json
- ExpansionHunter-2.5.3/data/examples/hg19/output/bamlet.log
- ExpansionHunter-2.5.3/data/examples/hg19/output/bamlet.vcf
- ExpansionHunter-2.5.3/data/examples/hg19/README.txt
- ExpansionHunter-2.5.3/data/repeat-specs/
- ExpansionHunter-2.5.3/data/repeat-specs/grch37/
- ExpansionHunter-2.5.3/data/repeat-specs/grch37/AR.json
- ExpansionHunter-2.5.3/data/repeat-specs/grch37/ATN1.json
- ExpansionHunter-2.5.3/data/repeat-specs/grch37/ATXN1.json
- ExpansionHunter-2.5.3/data/repeat-specs/grch37/ATXN3.json
- ExpansionHunter-2.5.3/data/repeat-specs/grch37/C9ORF72.json
- ExpansionHunter-2.5.3/data/repeat-specs/grch37/DMPK.json
- ExpansionHunter-2.5.3/data/repeat-specs/grch37/FMR1.json
- ExpansionHunter-2.5.3/data/repeat-specs/grch37/FXN.json
- ExpansionHunter-2.5.3/data/repeat-specs/grch37/HTT.json
- ExpansionHunter-2.5.3/data/repeat-specs/grch38/
- ExpansionHunter-2.5.3/data/repeat-specs/grch38/AR.json
- ExpansionHunter-2.5.3/data/repeat-specs/grch38/ATN1.json
- ExpansionHunter-2.5.3/data/repeat-specs/grch38/ATXN1.json
- ExpansionHunter-2.5.3/data/repeat-specs/grch38/ATXN3.json
- ExpansionHunter-2.5.3/data/repeat-specs/grch38/C9ORF72.json
- ExpansionHunter-2.5.3/data/repeat-specs/grch38/DMPK.json
- ExpansionHunter-2.5.3/data/repeat-specs/grch38/FMR1.json
- ExpansionHunter-2.5.3/data/repeat-specs/grch38/FXN.json
- ExpansionHunter-2.5.3/data/repeat-specs/grch38/HTT.json
- ExpansionHunter-2.5.3/data/repeat-specs/hg19/
- ExpansionHunter-2.5.3/data/repeat-specs/hg19/AR.json
- ExpansionHunter-2.5.3/data/repeat-specs/hg19/ATN1.json
- ExpansionHunter-2.5.3/data/repeat-specs/hg19/ATXN1.json
- ExpansionHunter-2.5.3/data/repeat-specs/hg19/ATXN3.json
- ExpansionHunter-2.5.3/data/repeat-specs/hg19/C9ORF72.json
- ExpansionHunter-2.5.3/data/repeat-specs/hg19/DMPK.json
- ExpansionHunter-2.5.3/data/repeat-specs/hg19/FMR1.json
- ExpansionHunter-2.5.3/data/repeat-specs/hg19/FXN.json
- ExpansionHunter-2.5.3/data/repeat-specs/hg19/HTT.json
- ExpansionHunter-2.5.3/data/repeat-specs/hg38/
- ExpansionHunter-2.5.3/data/repeat-specs/hg38/AR.json
- ExpansionHunter-2.5.3/data/repeat-specs/hg38/ATN1.json
- ExpansionHunter-2.5.3/data/repeat-specs/hg38/ATXN1.json
- ExpansionHunter-2.5.3/data/repeat-specs/hg38/ATXN3.json
- ExpansionHunter-2.5.3/data/repeat-specs/hg38/C9ORF72.json
- ExpansionHunter-2.5.3/data/repeat-specs/hg38/DMPK.json
- ExpansionHunter-2.5.3/data/repeat-specs/hg38/FMR1.json
- ExpansionHunter-2.5.3/data/repeat-specs/hg38/FXN.json
- ExpansionHunter-2.5.3/data/repeat-specs/hg38/HTT.json
- ExpansionHunter-2.5.3/genotyping/
- ExpansionHunter-2.5.3/genotyping/CMakeLists.txt
- ExpansionHunter-2.5.3/genotyping/repeat_genotyper.cc
- ExpansionHunter-2.5.3/genotyping/repeat_genotyper.h
- ExpansionHunter-2.5.3/genotyping/repeat_length.cc
- ExpansionHunter-2.5.3/genotyping/repeat_length.h
- ExpansionHunter-2.5.3/genotyping/short_repeat_genotyper.cc
- ExpansionHunter-2.5.3/genotyping/short_repeat_genotyper.h
- ExpansionHunter-2.5.3/genotyping/unit_tests/
- ExpansionHunter-2.5.3/genotyping/unit_tests/CMakeLists.txt
- ExpansionHunter-2.5.3/genotyping/unit_tests/repeat_genotyper_test.cc
- ExpansionHunter-2.5.3/genotyping/unit_tests/short_repeat_genotyper_test.cc
- ExpansionHunter-2.5.3/include/
- ExpansionHunter-2.5.3/include/bam_file.h
- ExpansionHunter-2.5.3/include/bam_index.h
- ExpansionHunter-2.5.3/include/irr_counting.h
- ExpansionHunter-2.5.3/include/json_output.h
- ExpansionHunter-2.5.3/include/read_alignment.h
- ExpansionHunter-2.5.3/include/read_group.h
- ExpansionHunter-2.5.3/include/region_findings.h
- ExpansionHunter-2.5.3/include/vcf_output.h
- ExpansionHunter-2.5.3/include/version.h
- ExpansionHunter-2.5.3/LICENSE.txt
- ExpansionHunter-2.5.3/purity/
- ExpansionHunter-2.5.3/purity/CMakeLists.txt
- ExpansionHunter-2.5.3/purity/purity.cc
- ExpansionHunter-2.5.3/purity/purity.h
- ExpansionHunter-2.5.3/purity/unit_tests/
- ExpansionHunter-2.5.3/purity/unit_tests/CMakeLists.txt
- ExpansionHunter-2.5.3/purity/unit_tests/purity_test.cc
- ExpansionHunter-2.5.3/README.md
- ExpansionHunter-2.5.3/rep_align/
- ExpansionHunter-2.5.3/rep_align/CMakeLists.txt
- ExpansionHunter-2.5.3/rep_align/rep_align.cc
- ExpansionHunter-2.5.3/rep_align/rep_align.h
- ExpansionHunter-2.5.3/rep_align/unit_tests/
- ExpansionHunter-2.5.3/rep_align/unit_tests/CMakeLists.txt
- ExpansionHunter-2.5.3/rep_align/unit_tests/rep_align_test.cc
- ExpansionHunter-2.5.3/src/
- ExpansionHunter-2.5.3/src/bam_file.cc
- ExpansionHunter-2.5.3/src/bam_index.cc
- ExpansionHunter-2.5.3/src/expansion_hunter.cc
- ExpansionHunter-2.5.3/src/irr_counting.cc
- ExpansionHunter-2.5.3/src/json_output.cc
- ExpansionHunter-2.5.3/src/read_alignment.cc
- ExpansionHunter-2.5.3/src/read_group.cc
- ExpansionHunter-2.5.3/src/vcf_output.cc
- ExpansionHunter-2.5.3/third_party/
- ExpansionHunter-2.5.3/third_party/json/
- ExpansionHunter-2.5.3/third_party/json/json.hpp
