# Supplementary material for: Detection of long repeat expansions from PCR-free whole-genome sequence data
Source: Genome Res. 2017 Nov;27(11):1895–903. doi: 10.1101/gr.225672.117 (PMC5668946; doi:10.1101/gr.225672.117)
Supplement: Supplemental Material [file supp_gr.225672.117_Supplemental_SourceCode_ExpansionHunterv2.5.3.zip › ExpansionHunter-2.5.3/cmake/google_test.cmake]

cmake_minimum_required(VERSION 2.8.2)

project(googletest-download NONE)

include(ExternalProject)
ExternalProject_Add(googletest
        GIT_REPOSITORY    https://github.com/google/googletest.git
        GIT_TAG           release-1.8.0
        SOURCE_DIR        "${CMAKE_BINARY_DIR}/googletest-src"
        BINARY_DIR        "${CMAKE_BINARY_DIR}/googletest-build"
        CONFIGURE_COMMAND ""
        BUILD_COMMAND     ""
        INSTALL_COMMAND   ""
        TEST_COMMAND      ""
        )
