# Supplementary material for: Detection of long repeat expansions from PCR-free whole-genome sequence data
Source: Genome Res. 2017 Nov;27(11):1895–903. doi: 10.1101/gr.225672.117 (PMC5668946; doi:10.1101/gr.225672.117)
Supplement: Supplemental Material [file supp_gr.225672.117_Supplemental_SourceCode_ExpansionHunterv2.5.3.zip › ExpansionHunter-2.5.3/common/parameters.cc]

//
// Expansion Hunter
// Copyright (c) 2016 Illumina, Inc.
//
// Author: Egor Dolzhenko <edolzhenko@illumina.com>,
//         Mitch Bekritsky <mbekritsky@illumina.com>, Richard Shaw
// Concept: Michael Eberle <meberle@illumina.com>
//
// This program is free software: you can redistribute it and/or modify
// it under the terms of the GNU General Public License as published by
// the Free Software Foundation, either version 3 of the License, or
// at your option) any later version.
//
// This program is distributed in the hope that it will be useful,
// but WITHOUT ANY WARRANTY; without even the implied warranty of
// MERCHANTABILITY or FITNESS FOR A PARTICULAR PURPOSE.  See the
// GNU General Public License for more details.
//
// You should have received a copy of the GNU General Public License
// along with this program.  If not, see <http://www.gnu.org/licenses/>.
//

#include "common/parameters.h"

#include <iomanip>
#include <ios>
#include <iostream>
#include <stdexcept>
#include <string>
#include <vector>

#include <boost/algorithm/string.hpp>
#include <boost/assign.hpp>
#include <boost/filesystem.hpp>
#include <boost/format.hpp>
#include <boost/lexical_cast.hpp>
#include <boost/program_options.hpp>

using boost::lexical_cast;
using boost::format;
using boost::assign::list_of;
using std::string;
using std::cerr;
using std::endl;
using std::vector;

namespace po = boost::program_options;

Outputs::Outputs(const string vcf_path, const string json_path,
                 const string log_path) {
  vcf_.open(vcf_path.c_str());
  if (!vcf_.is_open()) {
    throw std::runtime_error("ERROR: Failed to open " + vcf_path +
                             " for writing: " + strerror(errno));
  }

  json_.open(json_path.c_str());
  if (!json_.is_open()) {
    throw std::runtime_error("ERROR: Failed to open " + json_path +
                             " for writing: " + strerror(errno));
  }

  log_.open(log_path.c_str());
  if (!log_.is_open()) {
    throw std::runtime_error("ERROR: Failed to open " + log_path +
                             " for writing: " + strerror(errno));
  }
}

static bool CheckIfIndexFileExists(const string &bam_path) {
  vector<string> kPossibleIndexExtensions = {".bai", ".csi", ".crai"};

  for (const string &index_extension : kPossibleIndexExtensions) {
    if (boost::filesystem::exists(bam_path + index_extension)) {
      return true;
    }
  }

  return false;
}

void DieIfOutputPathDoesntExist(const string &output_path_str) {
  const boost::filesystem::path output_path(output_path_str);
  const boost::filesystem::path output_dir(output_path.parent_path());

  const bool is_no_dir = output_dir.empty();
  const bool is_existing_dir = boost::filesystem::is_directory(output_dir);
  const bool is_valid_fname =
      boost::filesystem::portable_posix_name(output_path.filename().string());

  if ((is_no_dir || is_existing_dir) && is_valid_fname) {
    return;
  }

  throw std::invalid_argument("ERROR: " + output_path_str +
                              " is not a valid output path");
}

bool Parameters::Load(int argc, char **argv) {
  // clang-format off
  po::options_description usage("Allowed options");
  usage.add_options()
      ("help", "Print help message")
      ("version", "Print version number")
      ("bam", po::value<string>()->required(), "BAM file")
      ("ref-fasta", po::value<string>()->required(), "FASTA file with reference genome")
      ("repeat-specs", po::value<string>()->required(), "Directory with repeat-specification files")
      ("vcf", po::value<string>()->required(), "Output VCF file")
      ("json", po::value<string>()->required(), "Output JSON file")
      ("log", po::value<string>()->required(), "Output read alignment file")
      ("region-extension-length", po::value<int>()->default_value(1000), "How far from on/off-target regions to search for informative reads")
      ("min-score", po::value<double>()->default_value(0.90, "0.90"), "Minimum weighted purity score required to flag a read as an in-repeat read; must be between 0 and 1")
      ("min-baseq", po::value<int>()->default_value(20), "Minimum quality of a high-confidence base call")
      ("min-anchor-mapq", po::value<int>()->default_value(60), "Minimum MAPQ of a read anchor")
      ("skip-unaligned", po::bool_switch()->default_value(false), "Skip unaligned reads when searching for IRRs")
      ("read-depth", po::value<double>()->default_value(0.0, "calculated if not set"), "Read depth")
      ("sex", po::value<string>()->default_value("female"), "Sex of the sample; must be either male or female");
  // clang-format on

  if (argc == 1) {
    std::cerr << usage << std::endl;
    return false;
  }

  po::variables_map arg_map;
  po::store(po::command_line_parser(argc, argv).options(usage).run(), arg_map);

  if (arg_map.count("help")) {
    std::cerr << usage << std::endl;
    return false;
  }

  if (arg_map.count("version")) {
    return false;
  }

  po::notify(arg_map);

  bam_path_ = arg_map["bam"].as<string>();
  if (!boost::filesystem::exists(bam_path_)) {
    throw std::invalid_argument("ERROR: " + bam_path_ + " does not exist");
  }
  if (!CheckIfIndexFileExists(bam_path_)) {
    throw std::invalid_argument("ERROR: Could not find index file for BAM: " +
                                bam_path_);
  }

  // Extract sample name.
  boost::filesystem::path boost_bam_path(bam_path_);
  sample_name_ = boost_bam_path.stem().string();

  genome_path_ = arg_map["ref-fasta"].as<string>();
  if (!boost::filesystem::exists(genome_path_)) {
    throw std::invalid_argument("ERROR: " + genome_path_ + " does not exist");
  }

  repeat_specs_path_ = arg_map["repeat-specs"].as<string>();
  if (!boost::filesystem::exists(repeat_specs_path_)) {
    throw std::invalid_argument("ERROR: " + repeat_specs_path_ +
                                " is not a directory");
  }

  json_path_ = arg_map["json"].as<string>();
  DieIfOutputPathDoesntExist(json_path_);

  vcf_path_ = arg_map["vcf"].as<string>();
  DieIfOutputPathDoesntExist(vcf_path_);

  log_path_ = arg_map["log"].as<string>();
  DieIfOutputPathDoesntExist(log_path_);

  region_extension_len_ = arg_map["region-extension-length"].as<int>();

  min_wp_ = arg_map["min-score"].as<double>();
  if (min_wp_ > 1) {
    throw std::invalid_argument("min-score must be less than or equal to 1");
  }

  min_baseq_ = arg_map["min-baseq"].as<int>();
  min_anchor_mapq_ = arg_map["min-anchor-mapq"].as<int>();
  skip_unaligned_ = arg_map["skip-unaligned"].as<bool>();

  if (!arg_map["read-depth"].defaulted()) {
    depth_ = arg_map["read-depth"].as<double>();

    if (depth_ < kSmallestPossibleDepth) {
      throw std::invalid_argument("read-depth must be at least " +
                                  std::to_string(kSmallestPossibleDepth));
    }
  }

  const string sex_encoding = arg_map["sex"].as<string>();
  if (sex_encoding == "male") {
    sex_ = Sex::kMale;
  } else if (sex_encoding == "female") {
    sex_ = Sex::kFemale;
  } else {
    throw std::invalid_argument(
        "ERROR: " + sex_encoding +
        " is invalid for sex; must be either male or female");
  }

  return true;
}
