# Supplementary material for: Detection of long repeat expansions from PCR-free whole-genome sequence data
Source: Genome Res. 2017 Nov;27(11):1895–903. doi: 10.1101/gr.225672.117 (PMC5668946; doi:10.1101/gr.225672.117)
Supplement: Supplemental Material [file supp_gr.225672.117_Supplemental_SourceCode_ExpansionHunterv2.5.3.zip › ExpansionHunter-2.5.3/common/parameters.h]

//
// Expansion Hunter
// Copyright (c) 2016 Illumina, Inc.
//
// Author: Egor Dolzhenko <edolzhenko@illumina.com>,
//         Mitch Bekritsky <mbekritsky@illumina.com>, Richard Shaw
// Concept: Michael Eberle <meberle@illumina.com>
//
// This program is free software: you can redistribute it and/or modify
// it under the terms of the GNU General Public License as published by
// the Free Software Foundation, either version 3 of the License, or
// at your option) any later version.
//
// This program is distributed in the hope that it will be useful,
// but WITHOUT ANY WARRANTY; without even the implied warranty of
// MERCHANTABILITY or FITNESS FOR A PARTICULAR PURPOSE.  See the
// GNU General Public License for more details.
//
// You should have received a copy of the GNU General Public License
// along with this program.  If not, see <http://www.gnu.org/licenses/>.
//

#pragma once

#include <fstream>
#include <sstream>
#include <string>

#include "common/genomic_region.h"
#include "common/repeat_spec.h"
#include "genotyping/short_repeat_genotyper.h"

class Outputs {
public:
  Outputs(const std::string vcf_path, const std::string json_path,
          const std::string log_path);
  std::ostream &vcf() { return vcf_; }
  std::ostream &json() { return json_; }
  std::ostream &log() { return log_; }

private:
  std::ofstream vcf_;
  std::ofstream json_;
  std::ofstream log_;
};

class Parameters {
public:
  const double kSmallestPossibleDepth = 5.0;
  Parameters()
      : region_extension_len_(1000), min_wp_(0.90), min_baseq_(20),
        min_anchor_mapq_(60), skip_unaligned_(false), depth_(0.0),
        sex_(Sex::kFemale) {}
  bool Load(int argc, char **argv);
  std::string bam_path() const { return bam_path_; }
  std::string genome_path() const { return genome_path_; }
  int region_extension_len() const { return region_extension_len_; }
  double min_wp() const { return min_wp_; }
  void set_min_wp(double min_wp) { min_wp_ = min_wp; }
  int min_baseq() const { return min_baseq_; }
  void set_min_baseq(int min_baseq) { min_baseq_ = min_baseq; }
  int min_anchor_mapq() const { return min_anchor_mapq_; }
  bool skip_unaligned() const { return skip_unaligned_; }
  int read_len() const { return read_len_; };
  void set_read_len(int read_len) { read_len_ = read_len; }
  double depth() const { return depth_; }
  void set_depth(double depth) { depth_ = depth; }
  std::string sample_name() const { return sample_name_; }
  std::string repeat_specs_path() const { return repeat_specs_path_; }
  std::string vcf_path() const { return vcf_path_; }
  std::string json_path() const { return json_path_; }
  std::string log_path() const { return log_path_; }
  bool depth_is_set() const { return depth_ >= kSmallestPossibleDepth; }
  Sex sex() const { return sex_; }

private:
  std::string bam_path_;
  std::string genome_path_;
  // Maximum distance from a region to search for relevant reads.
  int region_extension_len_;
  double min_wp_;
  int min_baseq_;
  int min_anchor_mapq_;
  int read_len_;
  double depth_;
  Sex sex_;
  bool skip_unaligned_;
  std::string repeat_specs_path_;
  std::string sample_name_;
  std::string vcf_path_;
  std::string json_path_;
  std::string log_path_;
};
