# Supplementary material for: Detection of long repeat expansions from PCR-free whole-genome sequence data
Source: Genome Res. 2017 Nov;27(11):1895–903. doi: 10.1101/gr.225672.117 (PMC5668946; doi:10.1101/gr.225672.117)
Supplement: Supplemental Material [file supp_gr.225672.117_Supplemental_SourceCode_ExpansionHunterv2.5.3.zip › ExpansionHunter-2.5.3/data/examples/hg19/README.txt]

Expansion Hunter can be run on the example BAMlet using the following command
after replacing "hg19_ref.fa" with a path to hg19 reference FASTA file and 
adjusting paths in the remaining command line arguments as approprite.

Note that "read-depth" must be specified when running Expansion Hunter on an
incomplete BAM file.

ExpansionHunter \
  --bam bamlets/bamlet.bam \
  --ref-fasta hg19_ref.fa \
  --repeat-specs ../../repeat-specs/hg19/ \
  --vcf output/bamlet.vcf \
  --json output/bamlet.json \
  --log output/bamlet.log \
  --read-depth 30
