# Supplementary material for: Detection of long repeat expansions from PCR-free whole-genome sequence data
Source: Genome Res. 2017 Nov;27(11):1895–903. doi: 10.1101/gr.225672.117 (PMC5668946; doi:10.1101/gr.225672.117)
Supplement: Supplemental Material [file supp_gr.225672.117_Supplemental_SourceCode_ExpansionHunterv2.5.3.zip › ExpansionHunter-2.5.3/data/repeat-specs/grch37/FMR1.json]

{
    "OffTargetRegions": [
        "10:101295193-101295194",
        "12:7781291-7781350",
        "12:125052155-125052156",
        "16:25703614-25703635",
        "16:28074517-28074518",
        "17:30814025-30814026",
        "17:64298468-64298469",
        "19:2015525-2015526",
        "2:87141541-87141618",
        "2:92230910-92230911",
        "2:211036021-211036032",
        "2:225449879-225449880",
        "20:30865501-30865516",
        "5:443335-443364",
        "7:20824940-20824941",
        "7:100271438-100271439",
        "7:104654598-104654599",
        "7:143059854-143059855",
        "9:100616696-100616697",
        "X:20009037-20009046"
    ],
    "RepeatId": "FMR1",
    "RepeatUnit": "CGG",
    "TargetRegion": "X:146993569-146993628"
}
