# Supplementary material for: Detection of long repeat expansions from PCR-free whole-genome sequence data
Source: Genome Res. 2017 Nov;27(11):1895–903. doi: 10.1101/gr.225672.117 (PMC5668946; doi:10.1101/gr.225672.117)
Supplement: Supplemental Material [file supp_gr.225672.117_Supplemental_SourceCode_ExpansionHunterv2.5.3.zip › ExpansionHunter-2.5.3/data/repeat-specs/grch38/ATXN3.json]

{
    "CommonUnit": "true",
    "RepeatId": "ATXN3",
    "RepeatUnit": "GCT",
    "TargetRegion": "14:92071010-92071042"
}
