# Supplementary material for: Detection of long repeat expansions from PCR-free whole-genome sequence data
Source: Genome Res. 2017 Nov;27(11):1895–903. doi: 10.1101/gr.225672.117 (PMC5668946; doi:10.1101/gr.225672.117)
Supplement: Supplemental Material [file supp_gr.225672.117_Supplemental_SourceCode_ExpansionHunterv2.5.3.zip › ExpansionHunter-2.5.3/data/repeat-specs/grch38/C9ORF72.json]

{
    "OffTargetRegions": [
        "1:8423621-8424123",
        "1:30908134-30908774",
        "1:150579391-150580033",
        "10:930905-931660",
        "10:24952417-24952917",
        "10:43304793-43305293",
        "10:46336799-46337407",
        "10:46816084-46816694",
        "10:100999604-101000210",
        "11:910566-911217",
        "11:2884463-2885264",
        "11:44726687-44727485",
        "11:67372280-67372872",
        "12:459655-460155",
        "12:54082198-54082983",
        "12:128266837-128267355",
        "13:20987999-20988595",
        "13:25468390-25469012",
        "13:106917208-106917872",
        "14:32938887-32939513",
        "14:105679948-105680448",
        "15:30223044-30223669",
        "16:768800-769576",
        "16:1614060-1614704",
        "16:3134792-3135352",
        "16:87602167-87602667",
        "17:10198366-10198994",
        "17:68205353-68205991",
        "17:81891216-81891716",
        "18:54223898-54224704",
        "19:613300-613854",
        "19:878543-879249",
        "19:2808203-2808704",
        "19:17947550-17948080",
        "19:39406515-39407140",
        "19:50568088-50568733",
        "19:52296835-52297335",
        "2:3592014-3592538",
        "2:25129075-25129575",
        "2:168247029-168247668",
        "2:234496869-234497369",
        "2:234951699-234952200",
        "2:236237108-236237609",
        "2:239737825-239738572",
        "20:407682-408343",
        "20:62064994-62065670",
        "21:45286832-45287440",
        "22:39994754-39995382",
        "22:49117030-49117530",
        "22:50627811-50628453",
        "3:46845816-46846372",
        "3:47578061-47578713",
        "3:49554284-49555050",
        "3:50124040-50124697",
        "3:51706745-51707245",
        "3:128497690-128498194",
        "3:184379812-184380428",
        "4:151408888-151409388",
        "5:10761009-10761635",
        "5:146458825-146459326",
        "5:172454308-172454808",
        "5:177370695-177371467",
        "6:33633375-33634093",
        "6:43021419-43022045",
        "6:46490763-46491263",
        "6:109483279-109483938",
        "8:141308351-141308989",
        "9:83817588-83818088",
        "9:129568834-129569572",
        "9:129665779-129666418",
        "X:9785975-9786751",
        "X:49879637-49880326",
        "X:53625583-53626227",
        "X:154341222-154341987",
        "X:154390158-154390883"
    ],
    "RepeatId": "C9ORF72",
    "RepeatUnit": "GGCCCC",
    "TargetRegion": "9:27573529-27573546"
}
