# Supplementary material for: Detection of long repeat expansions from PCR-free whole-genome sequence data
Source: Genome Res. 2017 Nov;27(11):1895–903. doi: 10.1101/gr.225672.117 (PMC5668946; doi:10.1101/gr.225672.117)
Supplement: Supplemental Material [file supp_gr.225672.117_Supplemental_SourceCode_ExpansionHunterv2.5.3.zip › ExpansionHunter-2.5.3/data/repeat-specs/hg19/C9ORF72.json]

{
    "OffTargetRegions": [
        "chr1:150552238-150552273",
        "chr11:910821-910969",
        "chr11:2905960-2906190",
        "chr11:44748502-44748739",
        "chr12:54476278-54476439",
        "chr12:128751638-128751649",
        "chr13:107569867-107570000",
        "chr16:819162-819226",
        "chr16:49526377-49526380",
        "chr18:74203223-74203243",
        "chr19:878803-878954",
        "chr19:39897404-39897410",
        "chr2:240659782-240660010",
        "chr20:388475-388656",
        "chr20:60640211-60640346",
        "chr22:51066608-51066626",
        "chr3:49591993-49592173",
        "chr3:50161662-50161732",
        "chr5:10761494-10761495",
        "chr5:176797951-176798133",
        "chr6:33601522-33601525",
        "chr6:109804703-109804748",
        "chr9:132331488-132331496",
        "chr9:132428311-132428437",
        "chrX:9754276-9754424",
        "chrX:49644488-49644585",
        "chrX:53652706-53652891",
        "chrX:153569931-153569996",
        "chrX:153618748-153618918"
    ],
    "RepeatId": "C9ORF72",
    "RepeatUnit": "GGCCCC",
    "TargetRegion": "chr9:27573527-27573544"
}
