# Supplementary material for: Detection of long repeat expansions from PCR-free whole-genome sequence data
Source: Genome Res. 2017 Nov;27(11):1895–903. doi: 10.1101/gr.225672.117 (PMC5668946; doi:10.1101/gr.225672.117)
Supplement: Supplemental Material [file supp_gr.225672.117_Supplemental_SourceCode_ExpansionHunterv2.5.3.zip › ExpansionHunter-2.5.3/data/repeat-specs/hg38/C9ORF72.json]

{
    "OffTargetRegions": [
        "chr1:8423621-8424123",
        "chr1:30908134-30908774",
        "chr1:150579391-150580033",
        "chr10:930905-931660",
        "chr10:24952417-24952917",
        "chr10:43304793-43305293",
        "chr10:46336799-46337407",
        "chr10:46816084-46816694",
        "chr10:100999604-101000210",
        "chr11:910566-911217",
        "chr11:2884463-2885264",
        "chr11:44726687-44727485",
        "chr11:67372280-67372872",
        "chr12:459655-460155",
        "chr12:54082198-54082983",
        "chr12:128266837-128267355",
        "chr13:20987999-20988595",
        "chr13:25468390-25469012",
        "chr13:106917208-106917872",
        "chr14:32938887-32939513",
        "chr14:105679948-105680448",
        "chr15:30223044-30223669",
        "chr16:768800-769576",
        "chr16:1614060-1614704",
        "chr16:3134792-3135352",
        "chr16:87602167-87602667",
        "chr17:10198366-10198994",
        "chr17:68205353-68205991",
        "chr17:81891216-81891716",
        "chr18:54223898-54224704",
        "chr19:613300-613854",
        "chr19:878543-879249",
        "chr19:2808203-2808704",
        "chr19:17947550-17948080",
        "chr19:39406515-39407140",
        "chr19:50568088-50568733",
        "chr19:52296835-52297335",
        "chr2:3592014-3592538",
        "chr2:25129075-25129575",
        "chr2:168247029-168247668",
        "chr2:234496869-234497369",
        "chr2:234951699-234952200",
        "chr2:236237108-236237609",
        "chr2:239737825-239738572",
        "chr20:407682-408343",
        "chr20:62064994-62065670",
        "chr21:45286832-45287440",
        "chr22:39994754-39995382",
        "chr22:49117030-49117530",
        "chr22:50627811-50628453",
        "chr3:46845816-46846372",
        "chr3:47578061-47578713",
        "chr3:49554284-49555050",
        "chr3:50124040-50124697",
        "chr3:51706745-51707245",
        "chr3:128497690-128498194",
        "chr3:184379812-184380428",
        "chr4:151408888-151409388",
        "chr5:10761009-10761635",
        "chr5:146458825-146459326",
        "chr5:172454308-172454808",
        "chr5:177370695-177371467",
        "chr6:33633375-33634093",
        "chr6:43021419-43022045",
        "chr6:46490763-46491263",
        "chr6:109483279-109483938",
        "chr8:141308351-141308989",
        "chr9:83817588-83818088",
        "chr9:129568834-129569572",
        "chr9:129665779-129666418",
        "chrX:9785975-9786751",
        "chrX:49879637-49880326",
        "chrX:53625583-53626227",
        "chrX:154341222-154341987",
        "chrX:154390158-154390883"
    ],
    "RepeatId": "C9ORF72",
    "RepeatUnit": "GGCCCC",
    "TargetRegion": "chr9:27573529-27573546"
}
