# Supplementary material for: Detection of long repeat expansions from PCR-free whole-genome sequence data
Source: Genome Res. 2017 Nov;27(11):1895–903. doi: 10.1101/gr.225672.117 (PMC5668946; doi:10.1101/gr.225672.117)
Supplement: Supplemental Material [file supp_gr.225672.117_Supplemental_SourceCode_ExpansionHunterv2.5.3.zip › ExpansionHunter-2.5.3/data/repeat-specs/hg38/FMR1.json]

{
    "OffTargetRegions": [
        "chr1:3068801-3069410",
        "chr1:21176192-21176850",
        "chr1:22142747-22143526",
        "chr1:26695804-26696436",
        "chr1:32964054-32964646",
        "chr1:38046254-38047002",
        "chr1:43979083-43979731",
        "chr1:50418726-50419472",
        "chr1:53738909-53739574",
        "chr1:108559854-108560513",
        "chr1:120069050-120069669",
        "chr1:120723874-120724492",
        "chr1:146228425-146229045",
        "chr1:149390545-149391206",
        "chr1:154558233-154558862",
        "chr1:166166597-166167097",
        "chr1:208244049-208244696",
        "chr1:244048774-244049274",
        "chr1:246931115-246931739",
        "chr10:15370500-15371495",
        "chr10:50991054-50991697",
        "chr10:75400964-75401593",
        "chr10:96586507-96587141",
        "chr10:99535057-99535844",
        "chr10:131900768-131901422",
        "chr10:132396902-132397563",
        "chr11:535031-535612",
        "chr11:13010217-13010825",
        "chr11:44309366-44309993",
        "chr11:119206037-119206672",
        "chr12:1593781-1594552",
        "chr12:32399143-32399783",
        "chr12:45729326-45729915",
        "chr12:55743147-55743788",
        "chr12:64404091-64404725",
        "chr12:69239355-69239905",
        "chr12:112381710-112382586",
        "chr12:123533343-123533981",
        "chr13:36919926-36920587",
        "chr14:28767201-28767848",
        "chr14:33800221-33800846",
        "chr14:67515149-67515807",
        "chr14:69572824-69573477",
        "chr14:102592573-102593302",
        "chr15:24847863-24848492",
        "chr15:51737292-51737920",
        "chr15:88256091-88256591",
        "chr16:2178674-2179293",
        "chr16:24729307-24730163",
        "chr16:25691936-25692619",
        "chr16:28062829-28063460",
        "chr16:49855134-49855768",
        "chr16:55478903-55479533",
        "chr16:73058439-73059091",
        "chr16:79598818-79599460",
        "chr16:85168883-85169517",
        "chr16:88570364-88570870",
        "chr17:2593209-2593916",
        "chr17:7885052-7885670",
        "chr17:26774259-26774914",
        "chr17:28644586-28645198",
        "chr17:44219715-44220215",
        "chr17:45241688-45242324",
        "chr17:47693726-47694343",
        "chr17:62065115-62065757",
        "chr17:66301955-66302705",
        "chr17:75588818-75589447",
        "chr18:5891122-5891766",
        "chr18:12896735-12897356",
        "chr18:28176797-28177449",
        "chr18:31942936-31943436",
        "chr18:33578204-33578845",
        "chr18:47246693-47247323",
        "chr18:57435464-57436097",
        "chr19:1285832-1286476",
        "chr19:1407367-1408019",
        "chr19:1567733-1568394",
        "chr19:2015164-2015946",
        "chr19:2163772-2164421",
        "chr19:2307771-2308540",
        "chr19:14495662-14496299",
        "chr19:15332244-15332867",
        "chr19:19406197-19406820",
        "chr19:33796449-33797068",
        "chr19:36140744-36141396",
        "chr19:36309136-36309673",
        "chr19:42116613-42117226",
        "chr19:42241987-42242612",
        "chr19:42253492-42254110",
        "chr19:45496699-45497341",
        "chr19:45972994-45973745",
        "chr19:49072291-49072904",
        "chr2:37156531-37157166",
        "chr2:47905272-47905864",
        "chr2:50346525-50347267",
        "chr2:72148268-72148905",
        "chr2:73269202-73269839",
        "chr2:85133320-85133967",
        "chr2:86914036-86915119",
        "chr2:90324440-90325070",
        "chr2:90325129-90325838",
        "chr2:91809551-91810294",
        "chr2:92042461-92043192",
        "chr2:104855036-104856469",
        "chr2:109760019-109760924",
        "chr2:109794205-109794856",
        "chr2:110610685-110611442",
        "chr2:117870707-117871322",
        "chr2:160493197-160493697",
        "chr2:202376258-202376900",
        "chr2:210170919-210171567",
        "chr2:219627270-219627917",
        "chr2:224584788-224585433",
        "chr2:231037451-231038211",
        "chr20:10034652-10035260",
        "chr20:32277443-32278091",
        "chr20:35226391-35227019",
        "chr20:57709538-57710167",
        "chr21:15730044-15730612",
        "chr21:31732026-31732607",
        "chr21:33554863-33555470",
        "chr21:34614576-34615198",
        "chr21:37072925-37073548",
        "chr21:42218962-42219628",
        "chr22:20131542-20132067",
        "chr22:20858296-20858923",
        "chr22:28883459-28884052",
        "chr22:37983425-37984043",
        "chr22:47379028-47379724",
        "chr22:50474704-50475344",
        "chr3:12287535-12288151",
        "chr3:15859308-15859969",
        "chr3:18425090-18425592",
        "chr3:19947013-19947631",
        "chr3:28575592-28576219",
        "chr3:51390996-51391577",
        "chr3:129605016-129605681",
        "chr3:158105431-158106067",
        "chr3:177197310-177197932",
        "chr3:194583637-194584137",
        "chr4:3074689-3075409",
        "chr4:15003614-15004273",
        "chr4:20251746-20252399",
        "chr4:74932809-74933428",
        "chr4:104491109-104491609",
        "chr4:140153858-140154359",
        "chr4:146639046-146639684",
        "chr5:442842-443512",
        "chr5:6448351-6449058",
        "chr5:14144643-14145253",
        "chr5:45695839-45696469",
        "chr5:61332421-61333055",
        "chr5:93583956-93584562",
        "chr5:108380750-108381400",
        "chr5:134371097-134371734",
        "chr5:141878163-141878822",
        "chr5:171419846-171420495",
        "chr5:177554235-177554890",
        "chr5:180291709-180292348",
        "chr6:1389781-1390413",
        "chr6:7107297-7107932",
        "chr6:13711135-13711716",
        "chr6:45422374-45423021",
        "chr6:46490941-46491586",
        "chr6:98834722-98835357",
        "chr6:114342167-114342817",
        "chr6:116680741-116681370",
        "chr6:117906805-117907451",
        "chr6:149317154-149317781",
        "chr6:149317786-149318327",
        "chr6:150865348-150865972",
        "chr6:156778591-156779239",
        "chr7:18086649-18087297",
        "chr7:20785041-20785780",
        "chr7:27173497-27174130",
        "chr7:32891625-32892251",
        "chr7:42237600-42238236",
        "chr7:50793143-50793767",
        "chr7:55887235-55888138",
        "chr7:63114055-63114797",
        "chr7:64181750-64182417",
        "chr7:75092522-75093173",
        "chr7:77536830-77537470",
        "chr7:97005857-97006507",
        "chr7:99143641-99144272",
        "chr7:100673443-100674084",
        "chr7:100693981-100694615",
        "chr7:105013777-105014419",
        "chr7:143362397-143363025",
        "chr7:151086294-151086936",
        "chr8:37698039-37698670",
        "chr8:60680069-60680652",
        "chr8:65841588-65842212",
        "chr8:88327246-88327873",
        "chr8:104588709-104589361",
        "chr8:139702697-139703331",
        "chr8:144461992-144462624",
        "chr9:27572829-27573455",
        "chr9:34957850-34958490",
        "chr9:63450117-63450878",
        "chr9:77019891-77020661",
        "chr9:97854153-97854814",
        "chr9:120714015-120714592",
        "chr9:122126508-122127093",
        "chr9:124869205-124869705",
        "chr9:128841199-128841699",
        "chr9:130579254-130579892",
        "chrX:19990568-19991309",
        "chrX:21374363-21374866",
        "chrX:48957465-48958121",
        "chrX:68912864-68913485",
        "chrX:100409332-100409962",
        "chrX:126165700-126166354",
        "chrX:150983149-150983796"
    ],
    "RepeatId": "FMR1",
    "RepeatUnit": "CGG",
    "TargetRegion": "chrX:147912051-147912110"
}
