# Supplementary material for: Detection of long repeat expansions from PCR-free whole-genome sequence data
Source: Genome Res. 2017 Nov;27(11):1895–903. doi: 10.1101/gr.225672.117 (PMC5668946; doi:10.1101/gr.225672.117)
Supplement: Supplemental Material [file supp_gr.225672.117_Supplemental_SourceCode_ExpansionHunterv2.5.3.zip › ExpansionHunter-2.5.3/genotyping/short_repeat_genotyper.h]

//
// Expansion Hunter
// Copyright (c) 2016 Illumina, Inc.
//
// Author: Egor Dolzhenko <edolzhenko@illumina.com>,
//         Mitch Bekritsky <mbekritsky@illumina.com>, Richard Shaw
// Concept: Michael Eberle <meberle@illumina.com>
//
// This program is free software: you can redistribute it and/or modify
// it under the terms of the GNU General Public License as published by
// the Free Software Foundation, either version 3 of the License, or
// at your option) any later version.
//
// This program is distributed in the hope that it will be useful,
// but WITHOUT ANY WARRANTY; without even the implied warranty of
// MERCHANTABILITY or FITNESS FOR A PARTICULAR PURPOSE.  See the
// GNU General Public License for more details.
//
// You should have received a copy of the GNU General Public License
// along with this program.  If not, see <http://www.gnu.org/licenses/>.
//

// Defines classes and methods for GenotypeRepeat and haplotype likelihood
// calculations.

#pragma once

#include <map>
#include <string>
#include <vector>

#include "common/common.h"

enum class Sex { kMale, kFemale };
enum class GenotypeType { kHaploid, kDiploid };

class Allele {
public:
  Allele(int num_units_haplotype, int max_num_units_in_read,
         double prop_correct_molecules);
  double propMolecules(int num_units_upper_bound) const;
  double propMoleculesShorterThan(int num_units_upper_bound) const;
  double propMoleculesAtLeast(int num_units_lower_bound) const;
  int num_units() const { return num_units_haplotype_; }

private:
  int num_units_haplotype_;
  int max_num_units_in_read_;
  double prop_correct_molecules_;
  double norm_factor_;
  int max_deviation_;
};

class ShortRepeatGenotyper {
public:
  ShortRepeatGenotyper() {}
  ShortRepeatGenotyper(int max_num_units_in_read, double prop_correct_molecules,
                       double hap_depth, int read_len, int num_units_hap1,
                       int num_units_hap2)
      : max_num_units_in_read_(max_num_units_in_read), hap_depth_(hap_depth),
        read_len_(read_len) {
    alleles.push_back(
        Allele(num_units_hap1, max_num_units_in_read, prop_correct_molecules));
    alleles.push_back(
        Allele(num_units_hap2, max_num_units_in_read, prop_correct_molecules));
  }
  ShortRepeatGenotyper(int max_num_units_in_read, double prop_correct_molecules,
                       double hap_depth, int read_len, int num_units_hap)
      : max_num_units_in_read_(max_num_units_in_read), hap_depth_(hap_depth),
        read_len_(read_len) {
    alleles.push_back(
        Allele(num_units_hap, max_num_units_in_read, prop_correct_molecules));
  }
  double CalcFlankingLoglik(int num_units_in_read) const;
  double CalcSpanningLoglik(int num_units_in_read) const;
  double CalcLogLik(const std::map<int, int> &flanking_size_counts,
                    const std::map<int, int> &spanning_size_counts,
                    std::vector<AlleleSupport> &support) const;

private:
  int max_num_units_in_read_;
  double hap_depth_;
  int read_len_;
  std::vector<Allele> alleles;
};

void GenotypeShortRepeat(int max_num_units_in_read,
                         double prop_correct_molecules, double hap_depth,
                         int read_len,
                         const std::vector<RepeatAllele> &haplotype_candidates,
                         const std::map<int, int> &flanking_size_count,
                         const std::map<int, int> &spanning_size_count,
                         GenotypeType genotype_type, RepeatGenotype &genotype);
