# Supplementary material for: Detection of long repeat expansions from PCR-free whole-genome sequence data
Source: Genome Res. 2017 Nov;27(11):1895–903. doi: 10.1101/gr.225672.117 (PMC5668946; doi:10.1101/gr.225672.117)
Supplement: Supplemental Material [file supp_gr.225672.117_Supplemental_SourceCode_ExpansionHunterv2.5.3.zip › ExpansionHunter-2.5.3/genotyping/unit_tests/CMakeLists.txt]

add_executable(short_repeat_genotyper_test short_repeat_genotyper_test.cc)
target_link_libraries(short_repeat_genotyper_test genotyping gtest_main)
add_test(NAME short_repeat_genotyper_test COMMAND short_repeat_genotyper_test)
