# Supplementary material for: Detection of long repeat expansions from PCR-free whole-genome sequence data
Source: Genome Res. 2017 Nov;27(11):1895–903. doi: 10.1101/gr.225672.117 (PMC5668946; doi:10.1101/gr.225672.117)
Supplement: Supplemental Material [file supp_gr.225672.117_Supplemental_SourceCode_ExpansionHunterv2.5.3.zip › ExpansionHunter-2.5.3/include/read_group.h]

//
// Expansion Hunter
// Copyright (c) 2016 Illumina, Inc.
//
// Author: Egor Dolzhenko <edolzhenko@illumina.com>,
//         Mitch Bekritsky <mbekritsky@illumina.com>, Richard Shaw
// Concept: Michael Eberle <meberle@illumina.com>
//
// This program is free software: you can redistribute it and/or modify
// it under the terms of the GNU General Public License as published by
// the Free Software Foundation, either version 3 of the License, or
// at your option) any later version.
//
// This program is distributed in the hope that it will be useful,
// but WITHOUT ANY WARRANTY; without even the implied warranty of
// MERCHANTABILITY or FITNESS FOR A PARTICULAR PURPOSE.  See the
// GNU General Public License for more details.
//
// You should have received a copy of the GNU General Public License
// along with this program.  If not, see <http://www.gnu.org/licenses/>.
//

#pragma once

#include <boost/property_tree/ptree.hpp>

#include <array>
#include <iostream>
#include <map>
#include <string>
#include <utility>
#include <vector>

#include "common/parameters.h"
#include "common/repeat_spec.h"
#include "common/common.h"
#include "rep_align/rep_align.h"

struct RepeatReadGroup {
  ReadType read_type;
  std::vector<RepeatAlign> rep_aligns;
  int size;
  int num_supporting_reads;
};

static bool CompareReadGroupsBySize(const RepeatReadGroup &a1,
                                    const RepeatReadGroup &a2) {
  return a1.size < a2.size;
}

void CoalesceFlankingReads(
    const RepeatSpec &repeat_spec, std::vector<RepeatReadGroup> &read_groups,
    std::vector<RepeatAlign> *flanking_repaligns, const int read_len,
    const double hap_depth, int motif_len,
    const std::vector<std::vector<std::string>> &units_shifts, int min_baseq,
    double min_wp_score);

void OutputRepeatAligns(const Parameters &parameters,
                        const RepeatSpec &repeat_spec,
                        const std::vector<RepeatReadGroup> &read_groups,
                        const std::vector<RepeatAlign> &flanking_repaligns,
                        std::ostream *out);

// Realign flanking reads to existing repeats.
void DistributeFlankingReads(const Parameters &parameters,
                             const RepeatSpec &repeat_spec,
                             std::vector<RepeatReadGroup> *read_groups,
                             std::vector<RepeatAlign> *flanking_repaligns);
