# Supplementary material for: Detection of long repeat expansions from PCR-free whole-genome sequence data
Source: Genome Res. 2017 Nov;27(11):1895–903. doi: 10.1101/gr.225672.117 (PMC5668946; doi:10.1101/gr.225672.117)
Supplement: Supplemental Material [file supp_gr.225672.117_Supplemental_SourceCode_ExpansionHunterv2.5.3.zip › ExpansionHunter-2.5.3/purity/purity.cc]

//
// Expansion Hunter
// Copyright (c) 2016 Illumina, Inc.
//
// Author: Egor Dolzhenko <edolzhenko@illumina.com>,
//         Mitch Bekritsky <mbekritsky@illumina.com>, Richard Shaw
// Concept: Michael Eberle <meberle@illumina.com>
//
// This program is free software: you can redistribute it and/or modify
// it under the terms of the GNU General Public License as published by
// the Free Software Foundation, either version 3 of the License, or
// at your option) any later version.
//
// This program is distributed in the hope that it will be useful,
// but WITHOUT ANY WARRANTY; without even the implied warranty of
// MERCHANTABILITY or FITNESS FOR A PARTICULAR PURPOSE.  See the
// GNU General Public License for more details.
//
// You should have received a copy of the GNU General Public License
// along with this program.  If not, see <http://www.gnu.org/licenses/>.
//

#include "purity/purity.h"

#include <iostream>
#include <string>
#include <vector>
#include <limits>
#include <algorithm>

#include "common/parameters.h"

using std::cerr;
using std::endl;
using std::string;
using std::vector;

static const string Rc(const string& seqStr) {
  std::string revComplStr(seqStr);
  typedef string::reverse_iterator ChRIter;
  ChRIter revComplRIter(revComplStr.rbegin());
  char complCh(' ');

  for (const char baseCh : seqStr) {
    switch (baseCh) {
      case 'A':
        complCh = 'T';
        break;
      case 'C':
        complCh = 'G';
        break;
      case 'G':
        complCh = 'C';
        break;
      case 'T':
        complCh = 'A';
        break;
      default:
        complCh = 'N';
    }
    *revComplRIter++ = complCh;
  }

  return revComplStr;
}

double MatchRepeatRc(const vector<vector<string>>& units_shifts,
                     const string& bases, const string& quals,
                     size_t min_baseq) {
  size_t best_offset_forward = 0;
  double forward_score =
      MatchRepeat(units_shifts, bases, quals, best_offset_forward, min_baseq);
  const string bases_rc = Rc(bases);
  string quals_rc = quals;
  std::reverse(quals_rc.begin(), quals_rc.end());
  size_t best_offset_reverse = 0;
  double reverse_score = MatchRepeat(units_shifts, bases_rc, quals_rc,
                                     best_offset_reverse, min_baseq);

  return std::max(forward_score, reverse_score);
}

double MatchRepeat(const vector<vector<string>>& units_shifts,
                   const string& bases, const string& quals,
                   size_t& match_offset, size_t min_baseq) {
  double max_score = std::numeric_limits<double>::lowest();
  size_t offset = 0;
  for (const vector<string>& units_shift : units_shifts) {
    const double score = MatchRepeat(units_shift, bases, quals, min_baseq);
    if (score > max_score) {
      max_score = score;
      match_offset = offset;
    }
    ++offset;
  }
  return max_score;
}

vector<vector<string>> shift_units(const vector<string>& units) {
  size_t unit_len = units[0].length();
  vector<string> extended_units;
  for (const string& unit : units) {
    extended_units.push_back(unit + unit);
  }

  vector<vector<string>> shifted_units;
  for (size_t offset = 0; offset != unit_len; ++offset) {
    vector<string> current_shift_units;
    for (const string& extended_unit : extended_units) {
      current_shift_units.push_back(extended_unit.substr(offset, unit_len));
    }
    shifted_units.push_back(current_shift_units);
  }

  return shifted_units;
}

double MatchRepeat(const vector<string>& units, const string& bases,
                   const string& quals, size_t min_baseq) {
  const size_t unit_len = units[0].length();
  double score = 0;
  size_t pos = 0;
  while (pos + unit_len <= bases.length()) {
    score += MatchUnits(units, bases.begin() + pos,
                        bases.begin() + pos + unit_len, quals.begin() + pos,
                        quals.begin() + pos + unit_len, min_baseq);
    pos += unit_len;
  }

  if (pos != bases.length()) {
    score += MatchUnits(units, bases.begin() + pos, bases.end(),
                        quals.begin() + pos, quals.end(), min_baseq);
  }

  return score;
}

double MatchUnits(const vector<string>& units,
                  string::const_iterator bases_first,
                  string::const_iterator bases_last,
                  string::const_iterator quals_first,
                  string::const_iterator quals_last, size_t min_baseq) {
  double max_match_count = std::numeric_limits<double>::lowest();
  const size_t kBaseQualOffset = 33;
  const double kMatchScore = 1.0;
  const double kLowqualMismatchScore = 0.5;
  const double kMismatchPenalty = -1.0;

  for (const string& unit : units) {
    string::const_iterator unit_first = unit.begin();
    string::const_iterator bases_first_copy = bases_first;
    string::const_iterator quals_first_copy = quals_first;

    double match_count = 0;
    while (bases_first_copy != bases_last) {
      if (*bases_first_copy == *unit_first) {
        match_count += kMatchScore;
      } else if (*quals_first_copy - kBaseQualOffset < min_baseq) {
        match_count += kLowqualMismatchScore;
      } else {
        match_count += kMismatchPenalty;
      }

      ++bases_first_copy;
      ++quals_first_copy;
      ++unit_first;
    }

    if (match_count > max_match_count) {
      max_match_count = match_count;
    }
  }

  return max_match_count;
}
