# Supplementary material for: Detection of long repeat expansions from PCR-free whole-genome sequence data
Source: Genome Res. 2017 Nov;27(11):1895–903. doi: 10.1101/gr.225672.117 (PMC5668946; doi:10.1101/gr.225672.117)
Supplement: Supplemental Material [file supp_gr.225672.117_Supplemental_SourceCode_ExpansionHunterv2.5.3.zip › ExpansionHunter-2.5.3/purity/unit_tests/CMakeLists.txt]

add_executable(purity_test purity_test.cc)
target_link_libraries(purity_test purity gtest_main)
add_test(NAME purity_test COMMAND purity_test)
