# Supplementary material for: Detection of long repeat expansions from PCR-free whole-genome sequence data
Source: Genome Res. 2017 Nov;27(11):1895–903. doi: 10.1101/gr.225672.117 (PMC5668946; doi:10.1101/gr.225672.117)
Supplement: Supplemental Material [file supp_gr.225672.117_Supplemental_SourceCode_ExpansionHunterv2.5.3.zip › ExpansionHunter-2.5.3/README.md]

Expansion Hunter: a tool for estimating repeat sizes
----------------------------------------------------

There are a number of regions in the human genome consisting of repetitions of short unit sequence (commonly a trimer). Such repeat regions can expand to a size much larger than the read length and thereby cause a disease. [Fragile X Syndrome](https://en.wikipedia.org/wiki/Fragile_X_syndrome), [ALS](https://en.wikipedia.org/wiki/Amyotrophic_lateral_sclerosis), and [Huntington's Disease](https://en.wikipedia.org/wiki/Huntington%27s_disease) are well known examples.

Expansion Hunter aims to estimate sizes of such repeats by performing a targeted search through a BAM/CRAM file for reads that span, flank, and are fully contained in each repeat.

Linux and macOS operating systems are currently supported.

License
-------

Expansion Hunter is provided under the terms and conditions of the [GPLv3 license](LICENSE.txt). It relies on several third party packages provided under other open source licenses, please see [COPYRIGHT.txt](COPYRIGHT.txt) for additional details.

Documentation
-------------

Installation instructions, usage guide, and description of file formats are available on [wiki](https://github.com/Illumina/ExpansionHunter/wiki).


Method
------

The detailed description of the method can be found here:

Dolzhenko et al., [Detection of long repeat expansions from PCR-free whole-genome sequence data](http://biorxiv.org/content/early/2016/12/19/093831), BioRxiv 2017
